# Supplementary material for: DHXT1, a Virulence Factor of Dactylellina haptotyla, Regulates Pathogenicity by Participating in Trap Formation and Metabolite Synthesis
Source: Int J Mol Sci. 2024 Jul 5;25(13):7384. doi: 10.3390/ijms25137384 (PMC11242603; doi:10.3390/ijms25137384)
Supplement: Supplementary file 1 [file ijms-25-07384-s001.zip]

Archive with 1 entries (1 files):
- ijms-3058911-supplementary.pdf
